# Supplementary material for: Immunological Network Signature of Naïve Non-Oncogene-Addicted Non-Small Cell Lung Cancer Patients Treated with Anti-PD1 Therapy: A Pilot Study
Source: Cancers (Basel). 2025 Mar 8;17(6):922. doi: 10.3390/cancers17060922 (PMC11939851; doi:10.3390/cancers17060922)
Supplement: Supplementary file 1 [file cancers-17-00922-s001.zip › Supplementary Tables.xlsx]

## Sheet: Suppl. Table S1
Supplementary Table S1: Median values and SEM of Cytokine and Chemokines/adesion molecules evaluated in 27 NSCLC patients
	Cytokines (pg/mL)												Chemokyne/Adesion molecules (pg/mL)
	IL1a	IL1b	IL4	IL6	IL8	IL10	IL12	IL13	IL17	INFg	INFa	TNFa	CD62L	CD62E	CCL2	ICAM1	IP10	MIP1B
Median	1.43	6.08	8.38	15.83	7.42	1.76	119.2	4.18	11.79	35.28	4.46	58.79	683956	31629	315.6	271732	153.9	69.14
SEM	0.2	2.37	3.71	7.61	1.21	0.38	7.51	0.64	1.15	11.11	0.56	4.16	94112	2002	41	56201	21.74	8.89

## Sheet: Supl. Table S2
Supplementary Table S2: Median values and SEM of checkpoint molecules evaluated in 27 NSCLC patients
	Checkpoint molecules (pg/mL)
	sCD27	sCD28	sCD80	sCD137	sBTLA	sCTLA-4	sGITR	sIDO	sLAG3	sPD1	sPDL-2	sTIM3
Median	733.1	103.1	40	68.95	474.7	11.3	29.4	24.36	23.5	40.61	2184	1044
SEM	89.22	15.3	8.159	15.72	56.05	1.15	3.243	2.676	3.127	4.609	217.9	87.59

## Sheet: Suppl. Table S3
Supplementary Table S3. Differential expression analysis of circulating checkpoints induced clusters. The differential expression analysis was performed using the limma linear mixed model. The resulting p-values were adjusted using the False Discovery Rate (FDR), to control for the expected proportion of false positives among the rejected hypotheses. In this table were reported significative diff…
Cluster 1 vs. Cluster 2	LogFC	Ave Exp	t	p value	Adj. p value	B
sCD80	4.82332	8.19207	13.0483	3.70554e-13	4.81721e-12	20.1273
sBTLA	4.64217	10.9755	12.6551	7.55624e-13	4.91156e-12	19.4265
sGITR	3.11585	8.26921	8.88971	1.70088e-09	7.37046e-09	11.7632
sCD137	3.0509	8.3822	7.61744	3.46734e-08	1.12689e-07	8.75051
sPD1	3.32386	7.3011	7.50821	4.53595e-08	1.17935e-07	8.48196
sPDL2	2.23848	13.1887	3.2765	0.00289293	0.00537258	-2.44438
sLAG3	1.25384	7.28301	3.40814	0.00207157	0.0044884	-2.12492
sHVEM	0.740815	6.50138	2.66138	0.0129575	0.021056	-3.85606
sPDL1	0.53565	2.48101	2.43382	0.0218538	0.0315666	-4.33636
Cluster 1 vs. Cluster 3	LogFC	Ave Exp	t	p value	Adj. p value	B
sCD80	3.80411	8.19207	9.43195	5.0212e-10	3.29151e-09	13.0096
sBTLA	3.77347	10.9755	9.42813	5.06386e-10	3.29151e-09	13.0012
sGITR	2.66243	8.26921	6.96191	1.77767e-07	7.70322e-07	7.17165
sCD137	2.55786	8.3822	5.85326	3.14605e-06	1.02247e-05	4.31433
sPD1	2.78322	7.3011	5.76211	4.00441e-06	1.04115e-05	4.07494
sPDL2	2.46245	13.1887	3.30342	0.00270281	0.00501951	-2.30017
sCD27	-1.67043	10.5771	-2.52786	0.017651	0.0286829	-4.05875
sLAG3	1.44681	7.28301	3.60435	0.00125112	0.00271076	-1.562
Cluster 2 vs. Cluster 3	LogFC	Ave Exp	t	p value	Adj. p value	B
sCD27	-1.94399	10.5771	-4.43499	0.000139545	0.000907045	0.929608
sHVEM	-0.9343	6.50138	-4.63764	8.10744e-05	0.000907045	1.44955
sCD80	-1.01921	8.19207	-3.80965	0.000732948	0.00317611	-0.650339
sBTLA	-0.868693	10.9755	-3.27208	0.0029253	0.00950721	-1.95332

## Sheet: Suppl. Table S4
Supplementary Table S4. Differential expression analysis of circulating cytokines induced clusters. The differential expression analysis was performed using the limma linear mixed model. The resulting p-values were adjusted using the False Discovery Rate (FDR), to control for the expected proportion of false positives among the rejected hypotheses. In this table were reported significative differ…
Cluster 1 vs. Cluster 2	logFC	AveExpr	t	p.Value	adj.P.Val	B
IL17	-5.40357	4.6119	-12.5085	1.76928e-13	1.64957e-12	20.2045
TNFa	-6.56224	7.0555	-12.4912	1.83286e-13	1.64957e-12	20.1727
IL12	-5.94619	7.9379	-11.5048	1.447e-12	8.68202e-12	18.3005
IFNa	-6.34094	3.69073	-10.6516	9.49371e-12	4.27217e-11	16.5731
IL1b	-6.99141	4.55113	-9.56999	1.17652e-10	4.23547e-10	14.2324
IL4	-5.86614	4.46065	-7.90365	7.66476e-09	2.29943e-08	10.2897
IFNg	-6.91898	6.0337	-7.37624	3.09427e-08	7.9567e-08	8.96003
IL10	-4.95144	2.41667	-6.45171	3.84985e-07	8.66216e-07	6.54782
IL6	-5.39453	4.88927	-5.62544	3.89756e-06	7.79512e-06	4.32703
CD62p	-2.49445	19.4515	-4.09867	0.000288063	0.000518514	0.213928

## Sheet: Suppl. Table S5
Supplementary Table S5. Differential correlation analysis between NR vs R patients. In each sheet are reported the informations about the nodes of the differential correlation network. Specifically, their interal degree with respect a specific edge-class and the total interactions inside the differential correlation network. Within each edge-class (represented in the sheets) we highlighted in red…
NR/R : +/0 class					NR/R : -/0 class				NR/R : 0/+ class
nodes	internal degree	total degree		nodes	internal degree	total degree		nodes	internal degree	total degree
sBTLA	7	8		sCD27	3	5		sCTLA4	4	10
sCD80	6	10		sCTLA4	2	10		sCD28	4	10
IFNa	6	7		IL6	1	5		sLAG3	4	7
IL12	6	6		IL10	1	6		sPDL1	3	5
sCD137	5	8		sTIM3	1	3		sCD137	2	8
sGITR	5	8		IFNg	1	3		sCD80	2	10
sPDL2	5	7		IL4	1	3		sPDL2	2	7
sPD1	5	5		CD62E	1	1		sCD27	2	5
IL10	5	6		IL13	1	2		sTIM3	2	3
IL1b	5	5		sBTLA	0	8		sHVEM	1	5
IL6	4	5		sPDL1	0	5		IL17	1	5
IL17	4	5		sCD137	0	8		IL13	1	2
CD3CD137	3	3		sCD28	0	10		sBTLA	0	8
TNFa	3	3		sCD80	0	10		sGITR	0	8
CD3CD4CD137	3	3		sLAG3	0	7		IL6	0	5
CD62p	3	3		sGITR	0	8		sPD1	0	5
sCD28	2	10		sPDL2	0	7		IL10	0	6
sLAG3	2	7		sPD1	0	5		CD3CD137	0	3
IL4	2	3		CD3CD137	0	3		IFNg	0	3
IL1a	2	2		sHVEM	0	5		CD3CD8CD137	0	1
sPDL1	1	5		CD3CD8CD137	0	1		IFNa	0	7
sCTLA4	1	10		IL17	0	5		TNFa	0	3
IFNg	1	3		IFNa	0	7		IL12	0	6
CD3CD8CD137	1	1		TNFa	0	3		CD3CD4CD137	0	3
MIP1b	1	1		IL12	0	6		IL1b	0	5
sCD27	0	5		CD3CD4CD137	0	3		IL4	0	3
sTIM3	0	3		IL1b	0	5		IL1a	0	2
sHVEM	0	5		IL1a	0	2		CD62E	0	1
CD62E	0	1		CD62p	0	3		CD62p	0	3
IL13	0	2		MIP1b	0	1		MIP1b	0	1

## Sheet: Suppl. TableS 6
Supplementary Table S6. Differential correlation analysis between Performance Status (PS) > 0 vs PS = 0 patients. In each sheet are reported the informations about the nodes of the differential correlation network. Specifically, their interal degree with respect a specific edge-class and the total interactions inside the differential correlation network. Within each edge-class (represented in the…
PS>0/PS=0: +/0					PS>0/PS=0: +/-				PS>0/PS=0: 0/+				PS>0/PS=0: -/+
nodes	internal degree	total degree		nodes	internal degree	total degree		nodes	internal degree	total degree		nodes	internal degree	total degree
CCL2	10	10		sPDL2	2	3		sBTLA	3	11		CD3CD137	3	3
sBTLA	7	11		IL6	1	7		sPDL1	2	7		sPDL2	1	3
IL6	5	7		IL10	1	6		sCTLA4	2	3		IL1b	1	3
IL10	4	6		sBTLA	0	11		sTIM3	2	3		IL12	1	4
sPDL1	3	7		sPDL1	0	7		sCD28	1	3		IFNa	1	3
IL1a	3	3		sCTLA4	0	3		sPDL2	0	3		CD3CD4CD137	1	1
MIP1b	3	3		sCD28	0	3		IL6	0	7		sBTLA	0	11
IL1b	2	3		IL1a	0	3		IL10	0	6		sPDL1	0	7
IFNg	2	2		IL1b	0	3		IL1a	0	3		IL6	0	7
IL12	2	4		sCD137	0	1		IL1b	0	3		IL10	0	6
IL17	2	3		CCL2	0	10		sCD137	0	1		sCTLA4	0	3
IFNa	2	3		IFNg	0	2		CCL2	0	10		sCD28	0	3
TNFa	2	3		IL12	0	4		IFNg	0	2		IL1a	0	3
CD62E	1	1		IL4	0	1		IL12	0	4		sCD137	0	1
sPDL2	0	3		IL17	0	3		IL4	0	1		CCL2	0	10
sCTLA4	0	3		CD3CD137	0	3		IL17	0	3		IFNg	0	2
sCD28	0	3		IFNa	0	3		CD3CD137	0	3		IL4	0	1
sCD137	0	1		TNFa	0	3		IFNa	0	3		IL17	0	3
IL4	0	1		sTIM3	0	3		TNFa	0	3		TNFa	0	3
CD3CD137	0	3		CD62E	0	1		CD62E	0	1		sTIM3	0	3
sTIM3	0	3		sGITR	0	1		sGITR	0	1		CD62E	0	1
sGITR	0	1		MIP1b	0	3		MIP1b	0	3		sGITR	0	1
sCD80	0	1		sCD80	0	1		sCD80	0	1		MIP1b	0	3
CD3CD4CD137	0	1		CD3CD4CD137	0	1		CD3CD4CD137	0	1		sCD80	0	1

## Sheet: Suppl. Table S7
Supplementary Table S7. Differential correlation analysis between Overal Survival (OS) < 3 months vs OS > 3 months. In each sheet are reported the informations about the nodes of the differential correlation network. Specifically, their interal degree with respect a specific edge-class and the total interactions inside the differential correlation network. Within each edge-class (represented in t…
OS<3months/OS>3months: 0/+					OS<3months/OS>3months: +/0				OS<3months/OS>3months: 0/-
nodes	internal degree	total degree		nodes	internal degree	total degree		nodes	internal degree	total degree
ICAM1	3	3		sPDL1	10	11		IL13	1	4
IL13	2	4		IL1a	9	10		sTIM3	1	4
sTIM3	1	4		sCD28	5	7		sPDL2	1	5
sCTLA4	1	3		sLAG3	5	5		IL6	1	3
sCD27	1	3		IL10	4	4		IL10	0	4
sGITR	1	3		sPDL2	4	5		sCD28	0	7
IL1a	1	10		sPD1	4	4		IL17	0	2
IL8	1	1		MIP1b	4	5		sPD1	0	4
CD62p	1	2		sBTLA	3	3		sBTLA	0	3
MIP1b	1	5		IL12	3	3		sPDL1	0	11
IP10	1	1		sTIM3	2	4		sLAG3	0	5
IL10	0	4		IL17	2	2		IL4	0	1
sCD28	0	7		sHVEM	2	2		sHVEM	0	2
sPDL2	0	5		sCD27	2	3		sCTLA4	0	3
IL17	0	2		sGITR	2	3		sCD27	0	3
sPD1	0	4		sCD80	2	3		sGITR	0	3
sBTLA	0	3		IL6	2	3		sCD137	0	1
sPDL1	0	11		TNFa	2	2		IL12	0	3
sLAG3	0	5		IFNa	2	3		sCD80	0	3
IL4	0	1		IL13	1	4		IL1a	0	10
sHVEM	0	2		sCTLA4	1	3		IFNg	0	4
sCD137	0	1		IFNg	1	4		IL1b	0	2
IL12	0	3		IL1b	1	2		IL8	0	1
sCD80	0	3		CD62p	1	2		CD62p	0	2
IFNg	0	4		IL4	0	1		MIP1b	0	5
IL6	0	3		sCD137	0	1		ICAM1	0	3
IL1b	0	2		IL8	0	1		TNFa	0	2
TNFa	0	2		ICAM1	0	3		IFNa	0	3
IFNa	0	3		IP10	0	1		IP10	0	1

## Sheet: Suppl. Table S8
Supplementary Table S8: Summury of the main results
NR vs. R						PS>0 vs. PS=0						OS<3 months vs. OS>3 months
Type of connection		N° connections	Most connected nodes			Type of connection		N° connections	Most connected nodes			Type of connection		N° connections	Most connected nodes
+ / 0		44	sBTLA4, sCD80, sIFNa and sIL12			+ / 0		24	sBTLA4 and sCCL2			+ / 0		37	sPD-L1, sLAG3, sCD28, IL1a
- / 0		6	sCD27			- / 0		4	CD137			- / 0		2	PD-L2
0/ +		14	sCTLA4, sCD28, sLAG3			0/ +		5	sBTLA			0/ +		7	sICAM1
+ / -		0	/			+ / -		2	PD-L2			+ / -		0	/
